# Supplementary material for: Validity of a New Portable Sensor to Measure Velocity-Based Resistance Training
Source: Methods Protoc. 2025 Jan 20;8(1):9. doi: 10.3390/mps8010009 (PMC11755614; doi:10.3390/mps8010009)
Supplement: Supplementary file 1 [file mps-08-00009-s001.zip]

Archive with 1 entries (1 files):
- mps-3389978-supplementary.xlsx
