# Supplementary material for: Validity of a New Portable Sensor to Measure Velocity-Based Resistance Training
Source: Methods Protoc. 2025 Jan 20;8(1):9. doi: 10.3390/mps8010009 (PMC11755614; doi:10.3390/mps8010009)
Supplement: Supplementary file 1 [file mps-08-00009-s001.zip › mps-3389978-supplementary.xlsx]

## Sheet: Sheet1
Subject	Intensity	%1RM	MPV_V	Vmax_V	MPV_TF	Vmax_TF
1	High	0.72	0.545	0.87	0.552825	0.889708
1	High	0.82	0.41	0.74	0.456	0.76
1	High	0.87	0.42	0.61	0.416	0.642
1	High	0.92	0.35	0.6	0.351	0.632
1	High	0.95	0.31	0.5	0.311	0.533157
1	High	0.97	0.24	0.42	0.245	0.471771
1	High	1	0.2	0.42	0.208	0.451757
1	Low	0.21	1.52333	2.61333	1.18822	2.80888
1	Low	0.31	1.31333	2.10667	1.21826	2.17781
1	Low	0.41	1.15333	1.82333	1.07424	1.85931
1	Moderate	0.51	1.00333	1.44667	0.924156	1.46615
1	Moderate	0.62	0.75	1.185	0.717496	1.20914
1	High	0.736842	0.55	0.91	0.532868	0.906873
1	High	0.842105	0.47	0.63	0.459865	0.62277
1	High	0.894737	0.4	0.64	0.396191	0.644844
1	High	0.947368	0.22	0.47	0.224123	0.471004
1	High	0.973684	0.21	0.43	0.207866	0.429617
1	High	1	0.18	0.45	0.180913	0.453447
1	Low	0.210526	1.59667	2.45667	1.43778	2.6539
1	Low	0.315789	1.45333	2.03	1.23696	2.1309
1	Low	0.421053	1.14333	1.76667	1.07718	1.81555
1	Moderate	0.526316	0.94	1.47333	0.885188	1.48676
1	Moderate	0.631579	0.785	1.19	0.772527	1.18647
1	High	0.717949	0.55	0.885	0.52774	0.895309
1	High	0.820513	0.41	0.59	0.406242	0.6038
1	High	0.871795	0.36	0.59	0.358048	0.619341
1	High	0.923077	0.3	0.51	0.299801	0.510736
1	High	0.948718	0.15	0.41	0.150761	0.411624
1	High	0.974359	0.17	0.36	0.172932	0.364354
1	High	1	0.1	0.37	0.100138	0.375678
1	Low	0.205128	1.54	2.36	1.40204	2.52012
1	Low	0.307692	1.26333	2.02333	1.09376	2.0838
1	Low	0.410256	1.07333	1.73	1.00477	1.76139
1	Moderate	0.512821	0.94	1.46	0.888913	1.4791
1	Moderate	0.615385	0.795	1.2	0.765015	1.21521
2	High	0.8	0.475	0.725	0.468638	0.730751
2	High	0.857143	0.41	0.68	0.492676	0.72823
2	High	0.914286	0.36	0.58	0.356077	0.582434
2	High	0.971429	0.26	0.52	0.26161	0.528219
2	High	1	0.15	0.37	0.152559	0.367356
2	Low	0.228571	1.60667	2.34667	1.46896	2.49967
2	Low	0.457143	1.10333	1.64333	1.05303	1.67026
2	Moderate	0.571429	0.89	1.36	0.855475	1.36724
2	Moderate	0.685714	0.73	1.095	0.735955	1.09753
2	High	0.8	0.57	0.93	0.548309	0.860897
2	High	0.857143	0.5	0.83	0.502468	0.784206
2	High	0.914286	0.36	0.68	0.340523	0.667656
2	High	0.971429	0.26	0.56	0.264959	0.53758
2	High	1	0.2	0.47	0.197354	0.443736
2	Low	0.228571	1.83333	2.49667	1.51204	2.64234
2	Low	0.342857	1.37667	2.09333	1.3112	2.17177
2	Low	0.457143	1.11667	1.68667	1.04089	1.72644
2	Moderate	0.571429	0.885	1.395	0.834809	1.38995
2	Moderate	0.685714	0.72	1.085	0.703518	1.04038
3	High	0.7059	0.63	1.06	0.643	1.061
3	High	0.8235	0.48	0.84	0.477	0.844
3	High	0.8824	0.41	0.74	0.41	0.771
3	High	0.9118	0.38	0.69	0.379	0.713
3	High	0.9412	0.32	0.62	0.319	0.64
3	High	0.9706	0.25	0.52	0.245	0.545
3	High	1	0.16	0.46	0.162	0.472
3	Low	0.2353	1.49667	2.31667	1.39322	2.48
3	Low	0.3529	1.23	1.90667	1.1314	1.99658
3	Moderate	0.4706	1.07333	1.60333	0.948784	1.6458
3	Moderate	0.5882	0.85	1.32	0.814289	1.35497
3	High	0.774194	0.53	0.81	0.521505	0.804264
3	High	0.903226	0.39	0.63	0.371245	0.627842
3	High	0.967742	0.22	0.44	0.219844	0.44613
3	High	1	0.18	0.32	0.169686	0.321336
3	Low	0.258065	1.40667	2.06667	1.28728	2.16123
3	Low	0.387097	1.07667	1.62667	1.01016	1.66575
3	Moderate	0.516129	0.87	1.33333	0.832822	1.33974
3	Moderate	0.645161	0.64	1.04	0.651373	1.01783
3	High	0.727273	0.65	1.03	0.64336	1.06679
3	High	0.848485	0.46	0.72	0.449838	0.742519
3	High	0.909091	0.33	0.6	0.329531	0.635292
3	High	0.939394	0.3	0.58	0.303765	0.613756
3	High	0.969697	0.25	0.49	0.250838	0.531528
3	High	1	0.14	0.44	0.142632	0.433056
3	Low	0.242424	1.40333	2.05667	1.28783	2.17601
3	Low	0.363636	1.16333	1.78667	1.07996	1.85373
3	Moderate	0.484848	0.96	1.5	0.918655	1.52221
3	Moderate	0.606061	0.86	1.275	0.774324	1.28061
4	High	0.7619	0.54	0.875	0.539784	0.859355
4	High	0.8571	0.36	0.54	0.348983	0.541803
4	High	0.9048	0.36	0.58	0.356988	0.584835
4	High	0.9524	0.3	0.54	0.300735	0.542624
4	High	1	0.21	0.4	0.208081	0.41314
4	Low	0.1905	1.21333	2.00667	1.01027	2.13919
4	Low	0.381	1.05	1.62667	0.995373	1.66407
4	Moderate	0.4762	0.97	1.49667	0.911764	1.5177
4	Moderate	0.5714	0.78	1.225	0.746681	1.21001
4	Moderate	0.6667	0.68	1.115	0.685423	1.10282
5	High	0.86	0.55	0.87	0.553	0.812
5	High	0.91	0.47	0.77	0.469	0.723
5	High	0.97	0.35	0.69	0.347	0.642
5	High	1	0.23	0.54	0.234	0.5
5	Low	0.23	1.69333	2.52333	1.53909	2.73469
5	Low	0.34	1.52333	2.61333	1.33964	2.24157
5	Low	0.46	1.22	1.76	1.15644	1.81132
5	Moderate	0.57	0.95	1.39	0.916758	1.36926
5	Moderate	0.69	0.775	1.195	0.771589	1.14875
5	Moderate	0.8	0.62	0.97	0.614	0.9205
6	High	0.7	0.58	0.935	0.575595	0.891614
6	High	0.8	0.47	0.75	0.451037	0.719976
6	High	0.85	0.43	0.66	0.428343	0.644644
6	High	0.9	0.34	0.56	0.337689	0.554533
6	High	0.95	0.28	0.47	0.274745	0.503984
6	High	0.975	0.22	0.37	0.221045	0.392841
6	High	1	0.15	0.27	0.148489	0.271917
6	Low	0.2	1.46333	2.13	1.34395	2.2592
6	Low	0.3	1.27	1.81333	1.17966	1.89014
6	Low	0.4	1.10333	1.57667	1.05768	1.59908
6	Moderate	0.5	0.875	1.35	0.888227	1.34035
6	Moderate	0.6	0.705	1.16	0.739919	1.13674
7	High	0.7692	0.575	1.135	0.576762	1.11368
7	High	0.8462	0.46	0.98	0.47	0.932
7	High	0.8846	0.41	0.94	0.41	0.912
7	High	0.9231	0.27	0.64	0.268	0.596
7	High	0.9615	0.2	0.47	0.204	0.457
7	High	1	0.15	0.49	0.15	0.499
7	Low	0.3077	1.51667	2.23667	1.43955	2.32507
7	Low	0.4615	1.11667	1.7	1.04755	1.7364
7	Moderate	0.6154	0.79	1.345	0.830463	1.32476
7	High	0.869565	0.415	0.87	0.413314	0.870112
7	High	0.956522	0.29	0.64	0.293024	0.667274
7	High	1	0.2	0.63	0.203457	0.673538
7	Low	0.347826	1.47	2.13	1.37669	2.19114
7	Low	0.521739	1.08333	1.59333	0.997527	1.63436
7	Moderate	0.695652	0.71	1.11	0.728256	1.12988
7	High	0.8	0.56	1.045	0.562403	1.01347
7	High	0.88	0.43	0.84	0.432821	0.808392
7	High	0.92	0.34	0.9	0.347809	0.853916
7	High	0.96	0.29	0.86	0.291027	0.82213
7	High	1	0.14	0.58	0.148458	0.60622
7	Low	0.32	1.54333	2.25	1.4506	2.35902
7	Low	0.48	1.18	1.73667	1.11704	1.79129
7	Moderate	0.64	0.875	1.34	0.861523	1.33175
8	High	0.5517	0.595	1.18	0.55915	1.17597
8	High	0.6897	0.49	1.01	0.497	0.998285
8	High	0.7586	0.46	0.97	0.445	0.931103
8	High	0.8276	0.37	0.79	0.361	0.772665
8	High	0.8966	0.26	0.65	0.259	0.607321
8	High	0.9655	0.19	0.52	0.212	0.508518
8	High	1	0.12	0.41	0.118	0.411012
8	Moderate	0.2759	0.976667	1.83333	0.86568	1.95594
8	Moderate	0.4138	0.825	1.48	0.768639	1.5186
8	High	0.571429	0.6	1.13	0.581608	1.14096
8	High	0.714286	0.42	0.92	0.416214	0.898306
8	High	0.785714	0.39	0.76	0.387163	0.756758
8	High	0.857143	0.31	0.67	0.312069	0.675806
8	High	0.928571	0.26	0.54	0.256323	0.542406
8	High	1	0.14	0.38	0.132527	0.394834
8	Moderate	0.285714	1.02333	1.82667	0.920263	1.93217
8	Moderate	0.428571	0.835	1.445	0.793075	1.49215
8	High	0.551724	0.59	1.155	0.560345	1.17346
8	High	0.689655	0.46	1	0.467003	0.977249
8	High	0.758621	0.45	0.93	0.433035	0.892447
8	High	0.827586	0.33	0.72	0.324865	0.712286
8	High	0.896552	0.27	0.64	0.27155	0.592115
8	High	0.965517	0.17	0.48	0.174719	0.480943
8	High	1	0.12	0.29	0.12601	0.287842
8	Moderate	0.275862	1.01333	1.82333	0.890286	1.91878
8	Moderate	0.413793	0.69	1.43	0.632453	1.47174
9	High	0.7692	0.61	0.94	0.608655	0.956213
9	High	0.9231	0.5	0.82	0.491874	0.758076
9	High	1	0.35	0.65	0.35	0.661
9	Low	0.3377	1.63667	2.19667	1.41907	2.28676
9	Low	0.4615	1.16	1.68333	1.10741	1.72704
9	Moderate	0.6154	0.923333	1.31	0.907263	1.32337
9	High	0.857143	0.42	0.68	0.410604	0.678558
9	High	0.928571	0.37	0.51	0.368364	0.509068
9	Low	0.285714	1.38	2.04333	1.28599	2.13961
9	Low	0.428571	1.13667	1.70667	1.07463	1.73601
9	Moderate	0.571429	0.846667	1.3	0.851315	1.29002
9	Moderate	0.714286	0.645	0.97	0.623588	0.965651
9	High	0.923077	0.52	0.84	0.515732	0.807598
9	High	1	0.22	0.49	0.218882	0.445911
9	Low	0.307692	1.47667	2.15	1.37754	2.26209
9	Low	0.461538	1.17667	1.71	1.11931	1.76035
9	Moderate	0.615385	0.85	1.36	0.926544	1.37806
9	Moderate	0.769231	0.655	1.03	0.678783	1.03847
10	High	0.8	0.5	0.9	0.48	0.875322
10	High	0.8571	0.48	0.89	0.467	0.839531
10	High	0.9143	0.4	0.77	0.396	0.734255
10	High	0.9714	0.3	0.56	0.299	0.573048
10	High	1	0.2	0.39	0.2	0.408426
10	Low	0.2283	1.59667	2.46333	1.44071	2.61008
10	Low	0.3429	1.26667	2.02667	1.15388	2.09179
10	Moderate	0.4571	1.04	1.68	0.965984	1.71723
10	Moderate	0.5714	0.83	1.325	0.786027	1.33822
10	Moderate	0.6857	0.69	1.095	0.666171	1.085
10	High	0.8	0.46	0.76	0.449631	0.752047
10	High	0.857143	0.39	0.72	0.387789	0.742435
10	High	0.914286	0.3	0.54	0.297309	0.558989
10	High	0.971429	0.23	0.47	0.234056	0.457838
10	High	1	0.15	0.37	0.150623	0.371122
10	Low	0.228571	1.49	2.22333	1.37066	2.33684
10	Low	0.342857	1.20667	1.90333	1.1213	1.96425
10	Moderate	0.457143	0.94	1.49333	0.896207	1.50622
10	Moderate	0.571429	0.815	1.25	0.778607	1.26206
10	Moderate	0.685714	0.605	1.04	0.620884	1.02634
10	High	0.685714	0.62	1.1	0.618942	1.09386
10	High	0.8	0.51	0.88	0.494612	0.88945
10	High	0.857143	0.47	0.89	0.464564	0.880472
10	High	0.914286	0.42	0.7	0.416354	0.705042
10	High	0.971429	0.29	0.53	0.289047	0.558313
10	High	1	0.27	0.52	0.274259	0.509539
10	Low	0.228571	1.53667	2.40333	1.39632	2.55842
10	Low	0.342857	1.22667	1.97333	1.15034	2.02191
10	Low	0.457143	1.05	1.66667	0.991056	1.68266
10	Moderate	0.571429	0.855	1.335	0.824482	1.3404
11	High	0.7143	0.63	1.21	0.608011	1.2088
11	High	0.8571	0.5	0.99	0.474757	0.96743
11	High	0.8929	0.43	0.85	0.410877	0.849066
11	High	0.9286	0.36	0.95	0.403355	0.930759
11	High	0.9643	0.33	0.77	0.328713	0.73448
11	High	1	0.23	0.69	0.232499	0.665804
11	Low	0.2857	1.23667	2.16333	0.997808	2.2835
11	Moderate	0.4286	0.96	1.79	0.91983	1.84248
11	Moderate	0.5714	0.8	1.45	0.767045	1.4892
12	High	0.7568	0.585	0.86	0.569745	0.810629
12	High	0.8649	0.47	0.71	0.456	0.672
12	High	0.9189	0.4	0.58	0.396	0.581
12	High	0.973	0.31	0.49	0.305	0.473
12	High	1	0.21	0.47	0.212	0.484
12	Low	0.2162	1.41333	2.13	1.31307	2.21993
12	Low	0.3243	1.20667	1.79	1.12505	1.8652
12	Low	0.4324	1.03	1.52333	0.982049	1.55249
12	Moderate	0.5405	0.886667	1.29	0.873318	1.28707
12	Moderate	0.6486	0.725	1.085	0.750198	1.04995
12	High	0.777778	0.57	0.84	0.552748	0.823108
12	High	0.888889	0.41	0.66	0.396096	0.648928
12	High	0.944444	0.28	0.56	0.275301	0.541546
12	High	1	0.23	0.54	0.22588	0.52619
12	Low	0.222222	1.34	1.98667	1.23976	2.09361
12	Low	0.333333	1.17333	1.73333	1.08718	1.78232
12	Low	0.444444	1.03667	1.46	0.996153	1.47834
12	Moderate	0.555556	0.81	1.20333	0.809261	1.20249
12	Moderate	0.666667	0.685	1.02	0.678081	1.00449
12	High	0.756757	0.59	0.91	0.58149	0.870476
12	High	0.864865	0.46	0.67	0.449426	0.680464
12	High	0.918919	0.41	0.58	0.402781	0.589922
12	High	0.972973	0.31	0.45	0.185196	0.465175
12	High	1	0.14	0.37	0.149581	0.388855
12	Low	0.216216	1.42	2.09	1.30774	2.16151
12	Low	0.324324	1.23	1.76333	1.14088	1.81834
12	Low	0.432432	1.06667	1.55333	1.02894	1.57863
12	Moderate	0.540541	0.903333	1.33	0.896502	1.31014
12	Moderate	0.648649	0.7	1.065	0.687551	1.01259
13	High	0.7273	0.6	1	0.607	1.01068
13	High	0.8182	0.44	0.75	0.415	0.749205
13	High	0.8636	0.45	0.74	0.432	0.72949
13	High	0.9091	0.39	0.64	0.378	0.646183
13	High	0.9318	0.34	0.58	0.337	0.581367
13	High	0.9545	0.27	0.42	0.269	0.431043
13	High	0.9773	0.23	0.46	0.225	0.466475
13	High	1	0.22	0.43	0.221	0.435
13	Low	0.1818	1.47	2.34667	1.31565	2.54975
13	Low	0.2727	1.24333	1.96667	1.1299	2.07432
13	Low	0.3636	1.06	1.68667	0.972857	1.73792
13	Moderate	0.4545	0.92	1.465	0.856182	1.48531
13	Moderate	0.5455	0.845	1.31	0.799766	1.32657
13	Moderate	0.6364	0.715	1.12	0.698792	1.12674
13	High	0.682927	0.615	1.01	0.621216	1.01426
13	High	0.780488	0.53	0.82	0.517178	0.83423
13	High	0.878049	0.4	0.64	0.39447	0.666357
13	High	0.926829	0.31	0.45	0.301155	0.4833
13	High	0.97561	0.22	0.39	0.216257	0.413721
13	High	1	0.09	0.25	0.0926914	0.246706
13	Low	0.195122	1.35667	2.07333	1.22421	2.23861
13	Low	0.292683	1.20333	1.9	1.10928	1.98551
13	Low	0.390244	1.04333	1.64667	0.959812	1.7034
13	Moderate	0.487805	0.91	1.465	0.870319	1.49508
13	Moderate	0.585366	0.79	1.22	0.757281	1.23359
13	High	0.761905	0.56	0.94	0.563469	0.928522
13	High	0.857143	0.44	0.69	0.436543	0.70533
13	High	0.904762	0.37	0.58	0.35654	0.612152
13	High	0.952381	0.32	0.5	0.308387	0.536482
13	High	0.97619	0.3	0.43	0.300911	0.439238
13	High	1	0.25	0.42	0.245321	0.460589
13	Low	0.190476	1.31	2.02667	1.18228	2.16655
13	Low	0.285714	1.05333	1.81333	0.946405	1.90445
13	Moderate	0.380952	0.936667	1.57	0.875503	1.60389
13	Moderate	0.47619	0.77	1.365	0.738993	1.37806
13	Moderate	0.571429	0.745	1.265	0.714824	1.26494
13	Moderate	0.666667	0.645	1.1	0.638605	1.07726
